# Supplementary material for: Structural, Thermodynamic and Enzymatic Characterization of N,N-Diacetylchitobiose Deacetylase from Pyrococcus chitonophagus
Source: Int J Mol Sci. 2022 Dec 12;23(24):15736. doi: 10.3390/ijms232415736 (PMC9779004; doi:10.3390/ijms232415736)
Supplement: Supplementary file 1 [file ijms-23-15736-s001.zip]

Archive with 1 entries (1 files):
- ijms-2028736-supplementary.pdf
